# Supplementary material for: Encapsulation of Phenolic Compounds from a Grape Cane Pilot-Plant Extract in Hydroxypropyl Beta-Cyclodextrin and Maltodextrin by Spray Drying
Source: Antioxidants (Basel). 2021 Jul 15;10(7):1130. doi: 10.3390/antiox10071130 (PMC8301162; doi:10.3390/antiox10071130)
Supplement: Supplementary file 1 [file antioxidants-10-01130-s001.zip]

Archive with 1 entries (1 files):
- antioxidants-1275960-supplementary.pdf
